# Supplementary material for: Exploring the Neuroprotective Properties of Celery (Apium graveolens Linn) Extract Against Amyloid-Beta Toxicity and Enzymes Associated with Alzheimer’s Disease
Source: Molecules. 2025 May 16;30(10):2187. doi: 10.3390/molecules30102187 (PMC12113848; doi:10.3390/molecules30102187)
Supplement: Supplementary file 1 [file molecules-30-02187-s001.zip]

Archive with 1 entries (1 files):
- molecules-3550031-supplementary.pdf
